# Supplementary material for: Calcium/P53/Ninjurin 1 Signaling Mediates Plasma Membrane Rupture of Acinar Cells in Severe Acute Pancreatitis
Source: Int J Mol Sci. 2023 Jul 17;24(14):11554. doi: 10.3390/ijms241411554 (PMC10380776; doi:10.3390/ijms241411554)
Supplement: Supplementary file 1 [file ijms-24-11554-s001.zip]

Archive with 12 entries (12 files):
- Supporting Information last.pdf
- supporting video S1(c).mp4
- Supporting video S10(P).mp4
- Supporting video S11(R).mp4
- supporting video S2(m).mp4
- Supporting video S4 (C).mp4
- Supporting video S8 (C).mp4
- Supporting video S9(M).mp4
- supproting video S3(n1).mp4
- Supproting video S5 (M).mp4
- Supproting video S6 C(N-).mp4
- Supproting video S7 M(N-).mp4
